# Supplementary material for: Single-Dose Intranasal Administration of AdCOVID Elicits Systemic and Mucosal Immunity against SARS-CoV-2 and Fully Protects Mice from Lethal Challenge
Source: Vaccines (Basel). 2021 Aug 9;9(8):881. doi: 10.3390/vaccines9080881 (PMC8402488; doi:10.3390/vaccines9080881)
Supplement: Supplementary file 1 [file vaccines-09-00881-s001.zip]

Archive with 1 entries (1 files):
- vaccines-1291313-supplementary.pdf
